# Supplementary material for: Protein evolution on a human signaling network
Source: BMC Syst Biol. 2009 Feb 18;3:21. doi: 10.1186/1752-0509-3-21 (PMC2649034; doi:10.1186/1752-0509-3-21)
Supplement: Additional file 1 — Fractions of node-pair-types in each shortest path group. The data provided represent the analysis of fractions of the node-pair-types in each shortest path group. [file 1752-0509-3-21-S1.xls]

## Sheet: Sheet1
Additional file 1. Fractions of node-pair-types in each shortest path group.
Node-pair-type	d=1	d=2	d=3	d=4	d=5	d=6	d=7	d=8	d=9	d>=10
Ex-Ex	0.00227015	0.00106746	0.00135909	0.00161272	0.00347312	0.0062078	0.00803762	0.00641026	0.0176545	0.00340136
Ex-Cm	0.0196746	0.00978508	0.00999903	0.0136712	0.0217192	0.0310793	0.031894	0.0272436	0.0264817	0.0102041
Ex-Cy	0.0329171	0.0341944	0.0403116	0.0514088	0.0736553	0.0959387	0.105857	0.129808	0.0832282	0.105442
Ex-Nu	0.0170261	0.0154782	0.0162767	0.0198549	0.0267507	0.03376	0.0268491	0.0208333	0.0163934	0.00680272
Cm-Cm	0.0181612	0.0214916	0.0224897	0.0254072	0.0292874	0.0325305	0.0301838	0.0268429	0.0214376	0.00340136
Cm-Cy	0.156262	0.17051	0.176229	0.187587	0.192147	0.197299	0.213425	0.203526	0.189155	0.163265
Cm-Nu	0.0578888	0.0641546	0.0660696	0.0701348	0.0752486	0.0694145	0.0475417	0.0436699	0.0189155	0
Cy-Cy	0.388195	0.371691	0.361567	0.331321	0.299457	0.30126	0.35357	0.407853	0.474149	0.578231
Cy-Nu	0.245176	0.251174	0.253592	0.252109	0.235075	0.202499	0.171526	0.133013	0.152585	0.129252
Nu-Nu	0.0624291	0.060454	0.0521066	0.0468932	0.0431869	0.0300111	0.0111159	0.000801282	0	0
Note: d represents the length of shortest path
NOTE:
	d represents the length of shortest path
	Ex, Cm, Cy, and Nu represent extracellular space, membrane, intracellular space, and nucleus, respectively
	Defination of node pair type:
	d represents the length of shortest path
	In one node pair, if one node is located in Ex and the other is in Cm, we defined the node pair type as Ex-Cm.
Comments:
