# Supplementary material for: Protein evolution on a human signaling network
Source: BMC Syst Biol. 2009 Feb 18;3:21. doi: 10.1186/1752-0509-3-21 (PMC2649034; doi:10.1186/1752-0509-3-21)
Supplement: Additional file 2 — The values of dN/dS of the human-mouse orthologues on the human signaling network. The file provides the dN/dS data for the human-mouse orthologues on the human signaling network. [file 1752-0509-3-21-S2.txt]

Human-Entrez-Gene-ID	dN/dS
1	0.432
9	0.343
14	0.018
19	0.067
20	0.08
22	0.186
23	0.091
25	0.149
26	0.242
31	0.041
33	0.124
34	0.093
35	0.129
36	0.178
37	0.224
40	0.016
47	0.024
48	0.078
50	0.049
51	0.127
52	0.205
53	0.207
55	0.232
58	0.003
70	0.008
72	0.004
81	0.024
86	0.014
87	0.013
88	0.014
90	0.024
91	0.029
97	0.117
98	0.204
100	0.171
102	0.066
103	0.263
105	0.155
107	0.121
108	0.058
109	0.083
111	0.052
115	0.102
117	0.105
118	0.057
119	0.076
120	0.089
123	0.231
125	0.29
127	0.374
128	0.122
132	0.147
134	0.083
140	0.376
141	0.191
142	0.099
150	0.111
156	0.025
157	0.102
159	0.058
160	0.018
161	0.027
162	0.066
163	0.004
164	0.018
165	0.178
172	0.149
174	0.427
176	0.301
183	0.49
185	0.067
186	0.13
191	0.057
196	0.307
197	0.496
199	0.223
202	0.183
203	0.128
204	0.066
205	0.143
207	0.027
208	0.03
210	0.175
211	0.099
213	0.277
215	0.106
216	0.146
217	0.048
218	0.222
219	0.061
220	0.071
224	0.174
225	0.081
226	0.03
229	0.071
231	0.184
241	0.086
242	0.165
244	0.111
246	0.319
249	0.157
257	0.147
258	0.533
259	0.293
262	0.075
267	0.067
268	0.292
269	0.314
271	0.04
273	0.169
274	0.062
275	0.147
284	0.05
286	0.114
287	0.03
288	0.052
291	0.07
292	0.028
302	0.034
307	0.114
309	0.09
311	0.325
312	0.323
313	0.309
314	0.315
317	0.179
318	0.302
320	0.02
321	0.888
322	0.087
323	0.088
327	0.143
328	0.055
330	0.244
331	0.223
333	0.144
334	0.114
343	0.257
345	0.718
351	0.031
355	0.619
359	0.187
361	0.099
363	0.324
364	0.294
366	0.323
368	0.254
369	0.095
372	0.021
373	0.045
374	0.336
375	0
377	0
382	0
383	0.142
384	0.243
387	0.011
388	0
390	0.006
395	0.122
397	0.105
400	0.022
403	0.032
405	0.135
406	0.024
407	0.293
408	0.02
409	0.05
411	0.259
419	0.534
420	0.457
427	0.26
430	0.384
432	0.216
433	0.425
439	0.003
440	0.072
443	0.192
462	0.166
468	0.233
472	0.235
473	0.062
474	0.13
476	0.042
477	0.015
478	0.006
479	0.242
480	0.192
481	0.094
483	0.451
487	0.076
488	0.013
489	0.057
490	0.006
492	0.03
493	0.172
495	0.034
496	0.186
498	0.033
509	0.102
513	0.12
516	0.236
518	0.228
522	0.43
523	0.025
525	0.077
526	0.013
528	0.029
535	0.052
539	0.155
540	0.217
549	0.061
551	0.325
558	0.153
563	0.669
570	0.411
571	0.175
572	0.326
573	0.424
575	0.076
576	0.087
577	0.027
578	0.205
579	0.177
581	0.177
583	0.146
585	0.177
586	0.121
587	0.158
590	0.226
593	0.089
594	0.072
595	0.107
596	0.191
597	0.3
598	0.057
602	0.187
604	0.07
610	0.061
623	0.351
627	0.051
629	0.22
631	0.418
634	0.751
636	0.199
637	0.545
639	0.153
642	0.13
644	0.24
648	0.045
649	0.051
652	0.054
653	0.104
655	0.034
656	0.202
657	0.032
658	0.021
659	0.065
660	0.149
661	0.065
662	0.082
663	0.094
664	0.079
665	0.043
666	0.05
667	0.368
669	0.106
673	0.042
676	0.267
677	0.055
678	0.125
685	0.226
686	0.199
688	0.131
695	0.025
699	0.445
701	0.271
705	0.108
706	0.278
712	0.359
715	0.329
716	0.345
717	0.309
719	0.556
720	0.337
722	0.765
726	0.113
729	0.371
730	0.367
734	0.123
735	0.493
740	0.206
744	0.065
745	0.135
747	0.039
752	0.144
753	0.152
754	0.232
757	0.015
758	0.021
762	0.581
767	0.017
768	0.415
770	0.051
771	0.286
775	0.195
778	0.12
780	0.091
782	0.045
783	0.085
784	0.036
785	0.025
788	0.113
790	0.064
793	0.028
794	0.428
797	0.424
800	0.582
801	0
808	0
813	0.045
815	0.004
816	0.019
817	0
818	0
820	0.716
821	0.097
824	0.083
825	0.079
826	0.077
827	0.076
828	0.272
830	0.037
833	0.103
835	0.16
836	0.135
839	0.104
840	0.57
841	0.49
842	0.344
844	0.089
845	0.152
847	0.114
857	0.117
858	0.102
862	0.011
863	0.093
864	0.149
865	0.086
866	0.589
867	0.09
875	0.163
881	0.098
885	0.254
894	0.139
896	0.099
898	0.176
899	0.196
900	0.127
901	0.117
902	0.072
904	0.118
905	0.209
908	0.036
912	0.523
914	0.612
915	0.59
916	0.551
919	0.231
920	0.722
921	0.491
922	0.455
924	0.667
925	0.544
926	0.889
931	0.435
932	0.572
933	0.467
940	0.868
941	0.849
942	0.833
945	0.441
946	0.697
949	0.198
950	0.162
953	0.313
954	0.212
955	0.177
956	0.299
957	0.196
959	0.34
962	0.586
963	0.239
969	0.473
970	0.462
971	0.727
974	0.462
976	0.454
977	0.104
978	0.276
983	0.027
984	0.038
987	0.147
988	0.027
989	0.026
990	0.28
991	0.075
993	0.252
994	0.198
995	0.488
997	0.007
998	0
1000	0.038
1001	0.188
1003	0.351
1004	0.048
1005	0.024
1006	0.055
1007	0.096
1009	0.047
1013	0.158
1014	0.305
1015	0.304
1016	0.056
1017	0.019
1018	0.227
1019	0.07
1020	0.029
1021	0.058
1022	0.058
1026	0.18
1027	0.167
1028	0.472
1032	0.117
1033	0.358
1039	0.143
1045	0.075
1056	0.244
1058	0.178
1059	0.107
1066	0.292
1068	0.109
1069	0.064
1070	0.011
1071	0.478
1072	0.036
1073	0.018
1075	0.314
1102	0.064
1103	0.184
1104	0.095
1105	0.045
1106	0.082
1108	0.021
1109	0.408
1111	0.1
1113	0.284
1116	0.343
1119	0.161
1122	0.293
1123	0.073
1124	0.026
1133	0.165
1134	0.082
1138	0.147
1140	0.129
1146	0.136
1147	0.104
1149	0.204
1152	0.061
1153	0.054
1154	0.121
1158	0.172
1161	0.119
1163	0
1173	0
1179	0.269
1181	0.082
1184	0.038
1186	0.037
1192	0.024
1197	0.258
1198	0.037
1200	0.168
1201	0.166
1203	0.328
1208	0.432
1211	0.056
1212	0.544
1213	0.004
1215	0.423
1232	0.38
1233	0.15
1234	0.359
1236	0.174
1238	0.361
1260	0.081
1261	0.223
1262	0.127
1263	0.109
1264	0.024
1266	0.03
1267	0.21
1272	0.038
1278	0.174
1281	0.142
1284	0.188
1287	0.161
1289	0.141
1290	0.092
1291	0.09
1292	0.107
1293	0.195
1295	0.086
1296	0.071
1297	0.139
1299	0.085
1302	0.064
1303	0.104
1305	0.145
1306	0.318
1311	0.091
1314	0.027
1315	0.023
1316	0.051
1317	0.173
1318	0.388
1327	0.245
1329	0.374
1337	0.188
1339	0.275
1340	0.213
1349	0.641
1352	0.203
1353	0.248
1355	0.148
1358	0.227
1359	0.236
1361	0.23
1362	0.12
1364	0.143
1366	0.116
1368	0.148
1369	0.229
1370	0.464
1371	0.257
1373	0.064
1374	0.103
1382	0.106
1385	0.008
1386	0.062
1388	0.17
1389	0.077
1390	0.127
1392	0.24
1395	0.176
1397	0.081
1398	0.011
1399	0.052
1400	0.038
1406	0.36
1408	0.08
1410	0.035
1411	0.064
1412	0.15
1414	0.226
1417	0.134
1419	0.301
1427	0.158
1428	0.169
1431	0.071
1434	0
1435	0.601
1440	0.403
1441	0.604
1448	0.744
1452	0
1453	0.003
1455	0.071
1456	0.021
1457	0.032
1463	0.3
1468	0.166
1474	0.58
1475	0.55
1482	0.117
1488	0.007
1489	0.368
1491	0.149
1493	0.395
1495	0.012
1497	0.199
1503	0.043
1509	0.211
1510	0.238
1511	0.451
1512	0.185
1513	0.24
1515	0.204
1519	0.337
1522	0.186
1523	0.051
1524	0.192
1525	0.094
1527	0.569
1528	0.168
1534	0.17
1536	0.101
1537	0.143
1540	0.074
1543	0.273
1545	0.229
1553	0.267
1556	0.497
1558	0.384
1573	0.336
1579	0.286
1580	0.264
1582	0.32
1584	0.46
1586	0.464
1588	0.252
1593	0.366
1595	0.134
1600	0.072
1602	0.012
1603	0
1606	0.241
1607	0.043
1610	0.244
1611	0.051
1613	0.177
1615	0.076
1616	0.341
1618	0.235
1620	0.025
1622	0.265
1627	0.145
1635	0.069
1636	0.233
1641	0.011
1642	0.008
1643	0.295
1645	0.31
1646	0.275
1654	0.032
1656	0.051
1657	0.19
1662	0.285
1663	0.32
1665	0.027
1674	0.038
1675	0.279
1676	0.316
1677	0.561
1678	0.058
1687	0.321
1690	0.079
1716	0.312
1717	0.121
1719	0.15
1723	0.167
1728	0.157
1729	0.119
1730	0.202
1731	0.08
1733	0.248
1736	0.13
1737	0.176
1738	0.086
1743	0.125
1745	0.027
1747	0.031
1749	0.07
1750	0.008
1755	0.403
1756	0.168
1759	0.01
1761	0.205
1767	0.122
1768	0.017
1769	0.056
1770	0.153
1773	0.231
1774	0.342
1776	0.302
1777	0.384
1778	0.011
1780	0.028
1781	0.034
1783	0.047
1785	0.025
1786	0.238
1787	0.25
1788	0.056
1789	0.16
1791	0.222
1793	0.035
1795	0.032
1796	0.223
1798	0.118
1800	0.335
1803	0.255
1804	0.112
1806	0.127
1808	0.02
1809	0.022
1810	0.01
1811	0.262
1812	0.106
1813	0.077
1816	0.167
1819	0.022
1822	0.126
1824	0.249
1825	0.225
1826	0.019
1827	0.068
1828	0.224
1831	0.097
1832	0.073
1833	0.266
1834	0.46
1836	0.286
1837	0.009
1838	0.102
1839	0.271
1840	0.033
1841	0.221
1842	0.331
1843	0.046
1845	0.121
1846	0.125
1847	0.139
1848	0.038
1849	0.019
1855	0.063
1856	0.035
1857	0.037
1859	0.052
1861	0.251
1869	0.211
1870	0.238
1871	0.102
1876	0.139
1879	0
1889	0.067
1892	0.15
1894	0.105
1896	0.126
1901	0.087
1902	0.057
1908	0.542
1909	0.082
1911	0.114
1912	0.183
1933	0.078
1936	0.196
1937	0.036
1939	0.322
1944	0.125
1945	0.251
1947	0.076
1949	0.107
1951	0.099
1952	0.054
1953	0.271
1954	0.043
1955	0.238
1956	0.139
1959	0.111
1964	0
1965	0.016
1968	0.005
1969	0.082
1974	0
1975	0.092
1978	0.144
1979	0.087
1981	0.128
1982	0.036
1983	0.047
1994	0.02
1995	0.015
1996	0.006
1998	0.11
1999	0.136
2000	0.318
2001	0.062
2004	0.128
2005	0.213
2009	0.094
2010	0.257
2013	0.285
2015	0.397
2016	0.049
2017	0.078
2018	0.009
2022	0.463
2026	0.032
2027	0.035
2029	0.062
2030	0.34
2034	0.153
2035	0.101
2036	0.087
2037	0.327
2039	0.059
2042	0.042
2043	0.021
2046	0.132
2047	0.017
2048	0.005
2049	0.038
2050	0.097
2051	0.092
2052	0.22
2053	0.341
2054	0.137
2055	0.164
2057	0.223
2059	0.101
2060	0.222
2063	0.051
2065	0.125
2070	0.082
2073	0.356
2077	0.047
2078	0.035
2081	0.112
2091	0.029
2098	0.109
2099	0.135
2100	0.15
2101	0.028
2103	0.104
2104	0.004
2107	0
2109	0.103
2110	0.1
2113	0.052
2114	0.064
2115	0.152
2116	0.406
2119	0.056
2120	0.16
2121	0.369
2123	0.556
2131	0.044
2132	0.056
2135	0.124
2137	0.03
2138	0.06
2139	0.131
2140	0.103
2145	0.031
2146	0.035
2147	0.259
2149	0.234
2151	0.335
2152	0.574
2159	0.317
2161	0.361
2162	0.151
2167	0.086
2168	0.231
2169	0.295
2170	0.157
2171	0.16
2172	0.216
2173	0.177
2175	0.408
2176	0.493
2177	0.357
2178	0.447
2180	0.196
2181	0.107
2182	0.064
2185	0.063
2186	0.133
2187	0.901
2188	0.338
2189	0.389
2192	0.222
2193	0.095
2194	0.242
2196	0.226
2197	0.036
2201	0.041
2202	0.075
2209	0.466
2213	0.598
2218	0.15
2222	0.125
2230	0.198
2232	0.199
2235	0.172
2239	0.087
2242	0.143
2245	0.098
2246	0.067
2250	0.195
2252	0.103
2253	0.049
2255	0.253
2256	0.11
2257	0.123
2258	0.127
2259	0.233
2260	0.021
2262	0.186
2263	0.056
2264	0.135
2268	0.199
2271	0.095
2273	0.156
2277	0.207
2286	0.049
2287	0.116
2288	0.164
2289	0.164
2298	0.547
2299	0.149
2301	0.21
2302	0.096
2305	0.253
2307	0.267
2308	0.09
2309	0.075
2314	0.064
2317	0.049
2318	0.023
2319	0.013
2323	0.314
2327	0.137
2328	0.296
2329	0.299
2330	0.226
2331	0.107
2335	0.101
2348	0.238
2350	0.228
2353	0.08
2355	0.068
2356	0.231
2358	0.272
2359	0.416
2395	0.349
2444	0.149
2475	0.015
2483	0.033
2491	0.472
2494	0.129
2512	0.248
2515	0.362
2516	0.095
2517	0.199
2519	0.191
2524	1.632
2530	0.063
2531	0.093
2533	0.268
2534	0.115
2535	0.005
2539	0.113
2542	0.093
2548	0.239
2549	0.089
2550	0.024
2551	0.049
2553	0.026
2554	0.018
2556	0.079
2557	0.132
2558	0.04
2560	0.031
2562	0.052
2563	0.068
2565	0.053
2566	0.017
2567	0.046
2568	0.109
2571	0.083
2572	0.065
2580	0.169
2581	0.198
2583	0.173
2584	0.155
2585	0.148
2588	0.188
2589	0.042
2590	0.037
2591	0.097
2615	0.275
2617	0.072
2618	0.156
2620	0.033
2621	0.166
2622	0.115
2623	0.159
2625	0.041
2626	0.086
2628	0.082
2631	0.076
2637	0.028
2639	0.134
2645	0.085
2648	0.03
2649	0.027
2650	0.178
2651	0.223
2657	0.185
2658	0.201
2660	0.074
2662	0.167
2665	0.045
2668	0.141
2669	0.065
2670	0.103
2671	0.197
2672	0.165
2673	0.017
2674	0.102
2675	0.119
2676	0.375
2681	0.392
2683	0.215
2686	0.056
2693	0.06
2705	0.048
2710	0.048
2717	0.314
2719	0.103
2720	0.305
2729	0.068
2730	0.076
2733	0.298
2735	0.162
2736	0.144
2742	0.036
2743	0.031
2744	0.074
2747	0.142
2752	0.103
2760	0.395
2762	0.048
2764	0.019
2767	0.046
2768	0.146
2770	0
2771	0.038
2773	0.035
2774	0.084
2775	0.048
2776	0.012
2778	0.015
2779	0.006
2780	0.065
2782	0.003
2784	0.043
2794	0.058
2799	0.077
2801	0.235
2802	0.172
2803	0.299
2810	0.082
2813	0.477
2815	0.379
2820	0.075
2821	0.149
2823	0.017
2824	0.027
2825	0.252
2826	0.163
2827	0.112
2828	0.645
2829	0.338
2830	0.068
2834	0.141
2835	0.124
2838	0.321
2841	0.164
2842	0.089
2845	0.046
2847	0.125
2849	0.096
2850	0.059
2852	0.142
2857	0.126
2861	0.224
2862	0.445
2865	0.27
2870	0.049
2872	0.078
2873	0.025
2877	0.081
2879	0.067
2880	0.36
2882	0.183
2885	0.007
2887	0.139
2888	0.176
2889	0.109
2891	0.031
2894	0.024
2895	0.093
2896	0.297
2897	0.034
2898	0.027
2901	0.042
2907	0.118
2909	0.148
2913	0.047
2918	0.036
2919	0.502
2922	0.385
2926	0.112
2932	0.031
2934	0.114
2935	0.027
2936	0.125
2937	0.234
2938	0.379
2939	0.345
2944	0.278
2948	0.134
2949	0.241
2958	0.019
2959	0.003
2962	0.061
2963	0.033
2965	0.053
2966	0.054
2967	0.052
2968	0.021
2969	0.03
2970	1.281
2972	0.106
2974	0.218
2978	0.075
2979	0.173
2982	0.091
2983	0.016
2987	0.12
2997	0.049
2999	0.417
3000	0.159
3001	0.412
3002	0.629
3003	0.278
3004	0.398
3009	0.127
3021	0.01
3024	0.083
3026	0.286
3029	0.137
3030	0.194
3032	0.141
3033	0.092
3038	0.075
3045	0.431
3046	0.218
3054	0.005
3059	0.207
3060	0.238
3061	0.106
3062	0.059
3064	0.118
3065	0.011
3067	0.173
3068	0.228
3069	0.028
3070	0.138
3073	0.249
3074	0.344
3080	0.505
3081	0.093
3084	0.159
3087	0.104
3091	0.151
3092	0.124
3093	0
3094	0.075
3098	0.089
3099	0.073
3104	0.115
3108	0.307
3111	0.434
3117	0.506
3127	0.502
3131	0.026
3135	0.727
3142	0.138
3156	0.08
3157	0.073
3158	0.135
3159	0.076
3161	0.324
3164	0.1
3169	0.08
3170	0.028
3171	0.413
3174	0.045
3178	0.005
3181	0.011
3182	0.094
3183	0.043
3184	0.073
3185	0.027
3189	0.024
3190	0
3191	0.029
3192	0.086
3196	0.097
3198	0.12
3200	0.082
3202	0.061
3203	0.098
3204	0.34
3207	0.079
3208	0
3209	0.029
3214	0.586
3216	0.499
3221	0.051
3224	0.012
3226	0.089
3227	0.053
3229	0.026
3231	0.158
3233	0.081
3235	0.242
3236	0.075
3240	0.202
3242	0.131
3248	0.155
3249	0.122
3257	0.28
3265	0
3267	0.07
3274	0.255
3275	0.117
3280	0.027
3284	0.383
3290	0.241
3292	0.277
3295	0.152
3297	0.143
3305	0.052
3306	0.013
3308	0.067
3309	0.024
3312	0.018
3313	0.027
3321	0.091
3326	0.007
3329	0.04
3336	0.065
3337	0.07
3338	0.361
3344	0.085
3350	0.147
3361	0.142
3363	0.173
3364	0.177
3376	0.107
3384	0.491
3386	0.393
3396	0.267
3397	0.073
3400	0.038
3421	0.06
3423	0.163
3425	0.218
3429	0.39
3430	0.44
3431	0.584
3443	0.99
3448	0.702
3454	0.526
3455	0.667
3458	0.727
3459	0.653
3460	0.461
3475	0.094
3476	0.38
3483	0.277
3485	0.194
3488	0.093
3489	0.332
3490	0.283
3500	0.419
3512	0.442
3547	0.204
3549	0.06
3550	0.03
3551	0.092
3552	0.524
3553	0.455
3556	0.289
3560	0.521
3568	0.515
3572	0.22
3574	0.576
3575	0.498
3577	0.468
3579	0.478
3581	0.604
3586	0.423
3587	0.587
3588	0.388
3589	0.143
3590	0.237
3594	0.476
3597	0.374
3600	0.42
3601	0.444
3603	0.256
3604	0.463
3606	0.469
3607	0.132
3609	0.076
3611	0.009
3612	0.119
3613	0.108
3614	0.039
3615	0.017
3619	0.281
3621	0.137
3622	0.041
3623	0.283
3624	0.052
3625	0.048
3627	0.314
3630	0.22
3638	0.175
3640	0.399
3652	0.182
3654	0.254
3656	0.329
3659	0.163
3660	0.106
3663	0.173
3667	0.117
3670	0.004
3672	0.077
3676	0.181
3678	0.133
3679	0.188
3680	0.141
3684	0.327
3687	0.366
3688	0.332
3692	0.037
3694	0.113
3695	0.179
3696	0.177
3697	0.266
3705	0.034
3706	0.083
3707	0.305
3712	0.141
3713	0.505
3714	0.148
3717	0.083
3720	0.124
3725	0.041
3728	0.023
3743	0.087
3747	0.034
3748	0.086
3749	0.036
3750	0.059
3751	0.012
3752	0.01
3753	0.347
3754	0.046
3755	0.129
3756	0.076
3758	0.087
3759	0.015
3760	0.018
3761	0.046
3762	0.087
3766	0.013
3767	0.05
3768	0.038
3772	0.031
3773	0.089
3775	0.071
3776	0.106
3777	0.213
3778	0.015
3778	1.407
3779	0.24
3781	0.021
3782	0.089
3783	0.215
3784	0.112
3785	0.01
3786	0.063
3787	0.191
3788	0.029
3790	0.059
3792	0.375
3795	0.326
3797	0.199
3800	0.024
3801	0.07
3811	0.757
3814	0.811
3816	0.4
3821	0.751
3824	0.585
3831	0.051
3833	0.261
3835	0.228
3837	0.015
3839	0.015
3840	0.03
3841	0.059
3842	0.006
3843	0.031
3845	0.075
3848	0.216
3851	0.194
3853	0.267
3854	0.447
3855	0.267
3858	0.212
3860	0.272
3861	0.133
3866	0.14
3868	0.265
3872	0.101
3880	0.226
3883	0.231
3884	0.28
3885	0.282
3887	0.237
3888	0.197
3890	0.192
3892	0.214
3895	0.253
3898	0.301
3902	0.552
3903	0.674
3904	0.714
3906	0.42
3908	0.159
3909	0.273
3910	0.151
3911	0.239
3912	0.083
3913	0.284
3915	0.089
3920	0.733
3925	0.017
3927	0.066
3930	0.192
3932	0.047
3934	0.497
3936	0.04
3937	0.192
3939	0.148
3945	0.015
3948	0.303
3949	0.238
3953	0.362
3954	0.193
3955	0.075
3956	0.143
3957	0.484
3959	0.39
3960	0.252
3964	0.232
3965	0.482
3980	0.196
3981	0.131
3982	0.118
3984	0.068
3985	0.098
3987	0.052
3988	0.295
3993	0.132
3995	0.162
3998	0.127
4000	0.042
4001	0.032
4005	0.018
4007	0.137
4008	0.268
4009	0.041
4010	0.005
4013	0.399
4015	0.131
4023	0.104
4025	0.264
4026	0.126
4034	0.201
4037	0.079
4038	0.055
4040	0.03
4041	0.066
4043	0.325
4045	0.031
4047	0.17
4048	0.086
4051	0.238
4054	0.085
4055	0.427
4060	0.13
4062	0.191
4063	0.754
4065	0.306
4067	0.08
4068	0.151
4069	0.559
4071	0.319
4072	0.076
4074	0.104
4084	0.125
4085	0.072
4086	0.008
4087	0.01
4089	0.025
4090	0.016
4091	0.131
4092	0.072
4093	0.025
4094	0.152
4097	0.016
4099	0.078
4100	0.654
4102	0.711
4107	0.686
4108	0.695
4108	0.704
4109	0.487
4116	0
4117	0.182
4118	0.209
4121	0.13
4123	0.149
4124	0.247
4125	0.263
4126	0.247
4128	0.153
4129	0.148
4133	0.285
4134	0.58
4135	0.492
4139	0.061
4140	0.049
4141	0.169
4143	0.051
4144	0.009
4145	0.107
4146	0.136
4147	0.197
4148	0.184
4149	0
4151	0.179
4152	0.512
4154	0.007
4155	0.241
4159	0.21
4160	0.1
4161	0.188
4162	0.335
4166	0.203
4168	0.351
4170	0.223
4171	0.056
4172	0.21
4173	0.064
4175	0.057
4176	0.089
4179	0.734
4185	0.07
4189	0.12
4190	0.054
4194	0.264
4200	0.134
4201	0.128
4204	0.076
4207	0.348
4209	0.091
4210	0.537
4211	0.011
4212	0.016
4213	0.127
4214	0.117
4215	0.049
4216	0.098
4221	0.039
4225	0.292
4232	0.028
4233	0.134
4234	0.138
4237	0.121
4238	0.227
4240	0.651
4241	0.178
4242	0.223
4245	0.112
4247	0.189
4248	0.07
4253	0.367
4254	0.5
4255	0.416
4256	0.132
4258	0.222
4281	0.056
4282	0.18
4284	0.11
4286	0.086
4287	0.252
4289	0.017
4291	0.308
4292	0.193
4293	0.023
4296	0.061
4297	0.143
4301	0.095
4308	0.113
4311	0.1
4312	0.63
4313	0.058
4316	0.467
4319	0.28
4320	0.253
4324	0.153
4325	0.041
4326	0.119
4327	0.3
4331	0.053
4332	0.621
4336	0.161
4338	0.226
4340	0.156
4342	0.236
4343	0.134
4345	0.296
4351	0.293
4354	0.114
4355	0.03
4356	0.116
4359	0.125
4361	0.112
4363	0.112
4430	0.029
4436	0.096
4438	0.11
4439	0.174
4440	0.015
4478	0.024
4482	0.174
4507	0.08
4521	0.249
4524	0.118
4528	0.32
4534	0.118
4542	0.071
4544	0.194
4552	0.226
4582	0.824
4585	0.67
4586	0.391
4587	0.282
4588	0.333
4591	0.124
4593	0.08
4595	0.32
4597	0.169
4599	0.252
4601	0.092
4602	0.158
4604	0.102
4605	0.203
4608	0.229
4610	0.346
4613	0.168
4616	0.103
4620	0.045
4627	0.044
4629	0.044
4632	0.057
4634	0.057
4635	0.115
4638	0.133
4640	0.202
4642	0.036
4645	0.129
4646	0.056
4648	0.241
4649	0.191
4651	0.063
4653	0.253
4656	0.12
4659	0.086
4660	0.172
4661	0.111
4665	0.068
4666	0.504
4669	0.246
4674	0.253
4675	0.315
4676	0.038
4677	0.08
4678	0.38
4681	0.096
4683	0.394
4686	0.022
4687	0.171
4690	0.019
4691	0.243
4693	0.089
4695	0.115
4698	0.197
4700	0.192
4703	0.089
4706	0.181
4709	0.295
4710	0.364
4711	0.291
4712	0.559
4714	0.232
4715	0.23
4716	0.169
4718	0.528
4719	0.103
4720	0.136
4723	0.057
4724	0.233
4725	0.257
4726	0.135
4728	0.113
4733	0.01
4738	0.02
4739	0.116
4744	0.185
4745	0.079
4750	0.273
4751	0.126
4752	0.288
4753	0.063
4758	0.198
4759	0.353
4760	0.028
4762	0.111
4763	0.029
4771	0.025
4774	0.061
4775	0.214
4776	0.107
4778	0.141
4779	0.048
4780	0.228
4781	0.02
4782	0.066
4784	0.037
4790	0.161
4791	0.107
4792	0.134
4793	0.173
4796	0.275
4798	0.087
4799	0.185
4800	0.003
4801	0.009
4804	0.094
4808	0.04
4810	0.151
4814	0.142
4815	0.374
4820	0.274
4821	0.152
4824	0.293
4826	0.06
4836	0.04
4837	0.172
4838	0.237
4841	0.023
4848	1.117
4850	0.021
4851	0.262
4852	0.111
4853	0.092
4855	0.254
4856	0.254
4861	0.226
4862	0.171
4864	0.17
4867	0.233
4868	0.214
4869	0.06
4878	0.221
4879	1.018
4880	0.144
4881	0.132
4882	0.022
4884	0.058
4885	0.044
4886	0.05
4892	0.183
4897	0.109
4898	0.114
4899	0.011
4901	0.162
4905	0.035
4908	0.048
4909	0.075
4914	0.161
4916	0.054
4922	0.209
4927	0.121
4928	0.119
4929	0.017
4931	0.204
4935	0.237
4938	0.351
4940	0.384
4942	0.094
4943	0.18
4948	0.238
4950	0.116
4951	0.136
4958	0.345
4967	0.091
4968	0.253
4973	0.476
4974	0.279
4976	0.048
4978	0.025
4982	0.178
4983	0.109
4987	0.064
4990	0.031
4993	0.198
4998	0.415
4999	0.421
5000	0.172
5001	0.095
5002	0.281
5005	0.728
5007	0.049
5008	0.563
5009	0.118
5010	0.061
5015	0.019
5017	0.07
5019	0.085
5020	0.2
5023	0.142
5027	0.301
5029	0.111
5033	0.071
5034	0.065
5045	0.086
5046	0.097
5048	0.006
5050	0.047
5051	0.281
5052	0.1
5053	0.108
5054	0.217
5055	0.26
5058	0.019
5063	0.037
5064	0.168
5066	0.12
5067	0.114
5069	0.135
5071	0.122
5073	0.155
5074	0.219
5075	0.103
5077	0.019
5078	0.323
5082	0.116
5083	0.027
5087	0
5091	0.043
5092	0.012
5094	0
5095	0.153
5097	0.052
5099	0.042
5100	0.072
5101	0.153
5104	0.459
5105	0.096
5108	0.204
5110	0.059
5118	0.184
5122	0.104
5125	0.068
5126	0.039
5127	0.052
5128	0.018
5129	0.147
5134	0.197
5136	0.094
5137	0.056
5138	0.098
5140	0.287
5143	0.188
5144	0.036
5147	0.053
5148	0.116
5152	0.086
5153	0.071
5156	0.097
5159	0.172
5161	0.231
5163	0.112
5164	0.038
5166	0.077
5168	0.069
5169	0.242
5170	0.063
5172	0.154
5174	0.261
5176	0.141
5179	0.205
5184	0.126
5187	0.116
5188	0.211
5189	0.145
5190	0.173
5191	0.101
5192	0.209
5193	0.188
5194	0.162
5195	0.093
5198	0.153
5199	0.288
5201	0.041
5202	0.084
5203	0.02
5204	0.009
5205	0.061
5208	0.11
5209	0.032
5210	0.036
5211	0.106
5212	0.211
5213	0.03
5214	0.1
5218	0.028
5222	0.309
5222	0.419
5224	0.088
5225	0.403
5226	0.346
5230	0.043
5232	0.136
5236	0.036
5238	0.153
5239	0.036
5241	0.186
5250	0.116
5252	0.12
5253	0.09
5257	0.096
5260	0.077
5261	0.112
5264	0.309
5265	0.443
5268	0.141
5269	0.334
5270	0.174
5272	0.411
5274	0.143
5275	0.296
5276	0.312
5277	0.229
5281	0.278
5283	0.161
5288	0.369
5289	0.024
5294	0.063
5295	0.049
5296	0.114
5297	0.034
5298	0.03
5300	0.052
5303	0.08
5304	0.456
5305	0.025
5307	0.064
5308	0.026
5309	0.019
5313	0.11
5314	0.397
5315	0.04
5316	0.037
5317	0.091
[truncated: 10,479 more rows]
